# Supplementary material for: Parental psychological distress in the postnatal period in Japan: a population-based analysis of a national cross-sectional survey
Source: Sci Rep. 2020 Aug 13;10:13770. doi: 10.1038/s41598-020-70727-2 (PMC7426913; doi:10.1038/s41598-020-70727-2)
Supplement: Supplementary file 1 — Supplementary Information. [file 41598_2020_70727_MOESM1_ESM.xlsx]

## Sheet: Supplementary table 1
	Supplementary table 1 The association and crude odds ratio between paternal and maternal psychological distress assessed as MPD or SPD (K6 ≥ 9) among Japanese parents (n=3,514)
		Mothers scored K6 ≥ 9		Mothers scored K6 < 9		P	Crude OR
		n	%	n	%		(95%CI)
	Fathers scored K6 ≥ 9	118	30.6	267	69.4	<0.001	4.83612	(3.76-6.22)
	Fathers scored K6 < 9	262	8.4	2867	91.6		Ref

## Sheet: Supplementary table 2
	Supplementary table 2. The association and crude odds ratio between paternal and maternal severe psychological distress assessed as SPD (K6 ≥ 13) among Japanese parents (n=3,514)
		Mothers scored K6 ≥ 13		Mothers scored K6 < 13		P	Crude OR
		n	%	n	%		(95%CI)
	Fathers scored K6 ≥ 13	14	10.8	116	89.2	<0.001	3.66092	(2.04-6.58)
	Fathers scored K6 < 13	108	3.2	3276	96.8		Ref

## Sheet: Supplementary table 3
Supplementary table 3. Crude and adjusted odds ratio between paternal psychological distress (fathers scored K6 ≥ 9) and potential risk factors such as socio-economic status, health behavior, and working situation among Japanese fathers
			Fathers scored K6 ≥ 9 (n=385)		Fathers scored K6 < 9		P	Crude OR		Adjusted OR
			n	%	n	%		(95%CI)		(95%CI)
Household
	Residential area	Metropolitan	84	10.6	709	89.4	0.893	Ref		-	-
		City with a population of over 50,000	219	11.0	1780	89.0		1.03846	(0.81-1.36)	-	-
		City with a population of less than 50,000	82	11.4	640	88.6		1.08144	(0.80-1.49)	-	-
	Number of children	1	173	10.9	1420	89.1	0.868	Ref		Ref
		≥2	212	11.0	1709	89.0		1.01821	(0.83-1.26)	1.18	(0.92-1.52)
	Twin	No	377	10.8	3102	89.2	0.023	Ref		-	-
		Yes	8	22.9	27	77.1		2.43796	(1.14-5.41)	-	-
	Age in months of youngest children	0-6 months	172	10.7	1434	89.3	0.668	Ref		Ref
		6-12 months	213	11.2	1695	88.8		1.05	(0.85-1.30)	0.99	(0.78-1.26)
	Sex of youngest children	Male	197	11.2	1568	88.8	0.695	Ref		Ref
		Female	188	10.7	1561	89.3		0.958594	(0.78-1.18)	0.94	(0.74-1.19)
	Monthly household expenditure per person	Lower half	165	9.6	1557	90.4	0.011	Ref		Ref
		Upper half	220	12.3	1572	87.7		1.32	(1.07-1.64)	1.3	(1.02-1.67)
	Primary caregiver of children during daytime	Parents and any of other family members and nursery	129	11.8	963	88.2		Ref		Ref
		Parents only	244	10.8	2013	89.2	0.387	0.904863	(0.73-1.15)	0.86	(0.65-1.13)
Father
	Age	<30	91	11.3	715	88.7	0.729	Ref		Ref
		≥30	294	10.9	2414	89.1		0.96	(0.75-1.23)	0.88	(0.65-1.17)
	Education	Low	209	11.2	1650	88.8	0.968	Ref		Ref
		High	149	11.3	1171	88.7		1.00454	(0.81-1.26)	0.96	(0.74-1.23)
	Under treatment other than mental illness	No	315	10.7	2638	89.3	0.181	Ref		Ref
		Yes	69	12.6	478	87.4		1.20889	(0.92-1.60)	1.25	(0.92-1.7)
	Smoking	No	224	10.8	1848	89.2	0.651	Ref		Ref
		Yes	159	11.3	1248	88.7		1.05108	(0.85-1.30)	1.06	(0.82-1.36)
	Alcohol use (≥ once per week)	No	198	11.4	1537	88.6	0.400	Ref		Ref
		Yes	184	10.5	1565	89.5		0.912667	(0.74-1.13)	0.92	(0.72-1.17)
	Number of hours sleeping per day	≥ 6 hours	180	8.6	1904	91.4	<0.001	Ref		Ref
		< 6 hours	205	14.4	1221	85.6		1.77596	(1.44-2.20)	1.56	(1.23-1.99)
	Number of work hours per week	< 55 hours	245	10.1	2186	89.9	0.001	Ref		Ref
		≥ 55 hours	123	14.1	749	85.9		1.46524	(1.17-1.85)	1.45	(1.12-1.87)
Mother
	Age	<30	109	10	986	90.0	0.201	Ref		-	-
		≥30	276	11.4	2143	88.6		1.17	(0.92-1.47)	-	-
	Education	Low	256	11.6	1956	88.4	0.432	Ref		-	-
		High	101	10.6	851	89.4		0.906819	(0.72-1.16)	-	-
	Under treatment other than mental illness	No	321	10.9	2627	89.1	0.759	Ref		Ref
		Yes	63	11.3	493	88.7		1.0458	(0.79-1.39)	0.9	(0.65-1.26)
	Smoking	No	366	11.1	2934	88.9	0.270	Ref		Ref
		Yes	16	8.5	172	91.5		0.745711	(0.45-1.26)	0.73	(0.4-1.32)
	Alcohol use (≥ once per week)	No	359	10.9	2926	89.1	0.935	Ref		Ref
		Yes	23	11.1	184	88.9		1.0188	(0.66-1.59)	1.22	(0.74-2.03)
	Number of hours sleeping per day	≥ 6 hours	171	10	1533	90.0	0.102	Ref		Ref
		< 6 hours	212	11.8	1591	88.2		1.19457	(0.97-1.48)	1.13	(0.89-1.44)
	Number of work hours per week	No work hours	292	10.9	2383	89.1	0.936	Ref		Ref
		≥ 1 hours	72	11	581	89.0		1.01134	(0.77-1.33)	0.94	(0.68-1.31)
p value for chi-square test

## Sheet: Supplementary table 4
Supplementary table 4. Crude and adjusted odds ratio between maternal psychological distress (mothers scored K6 ≥ 9) and potential risk factors such as socio-economic status, health behavior, and working situation among Japanese mothers
			Mothers scored K6 ≥ 9 (n=380)		Mothers scored K6 < 9		P	Crude OR		Adjusted OR
			n	%	n	%		(95%CI)		(95%CI)
Household
	Residential area	Metropolitan	74	9.3	719	90.7	0.198	Ref		-	-
		City with a population of over 50,000	218	10.9	1781	89.1		1.1893	(0.92-1.57)	-	-
		City with a population of less than 50,000	88	12.2	634	87.8		1.34862	(0.99-1.87)	-	-
	Number of children	1	170	10.7	1423	89.3	0.805	Ref		Ref
		≥2	210	10.9	1711	89.1		1.02737	(0.84-1.27)	1.11	(0.86-1.44)
	Twin	No	377	10.8	3102	89.2	1.000a	Ref		-	-
		Yes	3	8.6	32	91.4		0.771386	(0.27-2.53)	-	-
	Age in months of youngest children	0-6 months	158	9.8	1448	90.2	0.087	Ref		Ref
		6-12 months	222	11.6	1686	88.4		1.21	(0.97-1.50)	1.39	(1.08-1.79)
	Sex of youngest children	Male	184	10.4	1581	89.6	0.456	Ref		Ref
		Female	196	11.2	1553	88.8		1.08442	(0.88-1.34)	1.26	(0.99-1.61)
	Monthly household expenditure per person	Lower half	163	9.5	1559	90.5	0.012	Ref		Ref
		Upper half	217	12.1	1575	87.9		1.32	(1.06-1.63)	0.86	(0.65-1.15)
	Primary caregiver of children during daytime	Parents and any of other family members and nursery	140	12.8	952	87.2		Ref
		Parents only	225	10	2032	90.0	0.013	0.752953	(0.61-0.96)	0.88	(0.65-1.17)
Father
	Age	<30	92	11.4	714	88.6	0.532	Ref		Ref
		≥30	288	10.6	2420	89.4		0.92	(0.72-1.19)	0.96	(0.71-1.3)
	Education	Low	207	11.1	1652	88.9	0.687	Ref		Ref
		High	141	10.7	1179	89.3		0.954432	(0.77-1.20)	1.02	(0.79-1.33)
	Under treatment other than mental illness	No	315	10.7	2638	89.3	0.644	Ref		Ref
		Yes	62	11.3	485	88.7		1.07057	(0.81-1.43)	1.11	(0.8-1.53)
	Smoking	No	209	10.1	1863	89.9	0.110	Ref		Ref
		Yes	166	11.8	1241	88.2		1.19235	(0.97-1.48)	1.39	(1.07-1.8)
	Alcohol use (≥ once per week)	No	222	12.8	1513	87.2	<0.001	Ref		Ref
		Yes	153	8.7	1596	91.3		0.653348	(0.53-0.81)	0.67	(0.52-0.86)
	Number of hours sleeping per day	≥ 6 hours	207	9.9	1877	90.1	0.046	Ref		Ref
		< 6 hours	172	12.1	1254	87.9		1.24373	(1.01-1.54)	1.08	(0.85-1.39)
	Number of work hours per week	< 55 hours	258	10.6	2173	89.4	0.287	Ref		Ref
		≥ 55 hours	104	11.9	768	88.1		1.14054	(0.90-1.45)	1.28	(0.98-1.68)
Mother
	Age	<30	121	11.1	974	88.9	0.761	Ref		-	-
		≥30	259	10.7	2160	89.3		0.965	(0.77-1.21)	-	-
	Education	Low	251	11.3	1961	88.7	0.162	Ref		-	-
		High	92	9.7	860	90.3		0.835782	(0.66-1.08)	-	-
	Under treatment other than mental illness	No	304	10.3	2644	89.7	0.049	Ref		Ref
		Yes	73	13.1	483	86.9		1.31451	(1.01-1.73)	1.32	(0.97-1.81)
	Smoking	No	356	10.8	2944	89.2	0.535	Ref		Ref
		Yes	23	12.2	165	87.8		1.15274	(0.74-1.81)	0.76	(0.43-1.34)
	Alcohol use (≥ once per week)	No	351	10.7	2934	89.3	0.289	Ref		Ref
		Yes	27	13	180	87.0		1.25385	(0.83-1.91)	1.3	(0.77-2.19)
	Number of hours sleeping per day	≥ 6 hours	118	6.9	1586	93.1	<0.001	Ref		Ref
		< 6 hours	260	14.4	1543	85.6		2.26479	(1.81-2.85)	2.16	(1.67-2.8)
	Number of work hours per week	No work hours	270	10.1	2405	89.9	0.023	Ref		Ref
		≥ 1 hours	86	13.2	567	86.8		1.35104	(1.05-1.75)	1.2	(0.87-1.67)
p value for chi-square test
a: p value for Fisher's exact test
